# Supplementary material for: The dynamin-related protein Osdrp1c plays an essential role in rice root elongation (Oryza sativa L.)
Source: Front Plant Sci. 2026 Apr 2;17:1783261. doi: 10.3389/fpls.2026.1783261 (PMC13083138; doi:10.3389/fpls.2026.1783261)
Supplement: Supplementary Table 1 — Primers used in the experiments. [file Table1.xlsx]

## Sheet: Sheet1
Primer Names	Sequences (5' to 3')
OsDRP1C-U	TGAGCCGGAGACTACAGCGAC
OsDRP1C-L	AACCGATCATTTCCACGCGAC
OsDRP1C-OVER-U	AAAGAGCTCCTTTGCCCGAGATGGCGACGA
OsDRP1C-OVER-L	AAATCTAGAAACCGATCATTTCCACGCGAC
HPT-F	GCTGGGGCGTC GGTTTCCACTATCGG
HPT-R	CGCATAACAGCGGTCATTGACTGGAGC
OsDRP1C-RT-U	AATAAAGCCAATGAC
OsDRP1C-RT-L	GAAAGGACACTCGCATGAA
OsACTIN-RT-U	ATCACGCTGGAGGTGGAGT
OsACTIN-RT-L	AGGCCTTCTGGTTGTAGACG
Rm1350N-U	GCAGCGACAGCAGCATTA
Rm1350N-L	AATGGCTTGATTCATAGGAGA
In1-U	ACCTCCTCCTCCGCCAGCTCC
In1-L	AAATCTCCTCGCCCTTCTTCCC
In2-U	TGCCCACTGATTAGCCGTAG
In2-L	GGATAGAGATGCCCATAGATTTG
In3-U	GCGGTGTTTATCAGATTGGT
In3-L	TAAATAGATACTCCATCGGCTTA
In4-U	CGCCAATGGTGTGTAGGAGGA
In4-L	CCGTTATGCCGTCCACAGATG
PrOsDRP1C-U	CTTGGATTGGCTCTTCTCTTT
PrOsDRP1C-L	GCTTTGGATCTGAGAGGTAGG
PrOsDRP1C-GUS-U	AAAGTCGACCTTGGATTGGCTCTTCTCTTT
PrOsDRP1C-GUS-L	AAAGGTACCCCCGATCAGGCTCCCCATCGT
CDSOsDRP1C-GFP-U	AAAGAGCTCCTTTGCCCGAGATGGCGACGA
CDSOsDRP1C-GFP-L	AAATCTAGATTTCCACGCGACTGAGTCGAT
OsRbohA qRT FP	GTCTTATGCAGTCATGAATGTACA
OsRbohA qRT RP	GAATAATATACAGTTAATTAGCCT
OsRbohB qRT FP	CCTAGTGGAAGAAGCTGTGCT
OsRbohB qRT RP	CACTATGAAAGGGAACATCACAA
OsRbohC qRT FP	TGTTTTAGGGATGGTTTTACAC
OsRbohC qRT RP	TGTACAGACAGAAGGTTAACGT
OsRbohD qRT FP	GACCAGACCAGGAAAAAAACACCAA
OsRbohD qRT RP	ACACAGAAAGAGTTGCTAACCGATG
OsRbohE qRT FP	CATCGTGCATAGATTCTGGA
OsRbohE qRT RP	CATGCATTCCCACTGTTCCA
OsRbohF qRT FP	TCGTCTATCATAGATATACATG
OsRbohF qRT RP	CGTGTACTTTGGTGACCTCAG
OsRbohG qRT FP	AAGCGTTGCTAATTTTCGCTAT
OsRbohG qRT RP	GAGAGGATGTTTTTTTGAACGG
OsRbohI qRT FP	TGGCCAGATAATTTCATCGGTT
OsRbohI qRT RP	GCTACTCTAAGTATTACAAAGTA
OsCu/Zn-SOD qRT FP	CTTGCGGGATCATCGGACTT
OsCu/Zn-SOD qRT RP	GAGCTCGTAGAGTTTCAGGCT
OsMn-SOD qRT FP	GCCAGACTACCTGAGCAACA
OsMn-SOD qRT RP	CGTTGCCTTCAGACAACATCA
OsAPX1 qRT FP	CCAAGGGTTCTGACCACCTA
OsAPX1 qRT RP	CAGTTCGGAGAGCTTGAGGT
Osβ-actin qRT FP	AGGAAGGCTGGAAGAGGACC
Osβ-actin qRT RP	CGGGAAATTGTGAGGGACAT
OsFe-SOD qRT FP	ATAACCTCAAGCCTATCAGCG
OsFe-SOD qRT RP	ACCCATCCAGATCCTTGTAAAG
OsCAT-A qRT FP	AGGAGGCAGAAGGCGACGATACA
OsCAT-A qRT RP	TCTTCACATGCTTGGCTTCACGTT
OsCAT-B qRT FP	GGCTGTCGGGAAAAGTGTGTCATTG
OsCAT-B qRT RP	TTTCAGGTTGAGACGTGAAGCCAGC
OsCAT-C qRT FP	TCAAGAGATGGATCGACGCACTCTC
OsCAT-C qRT RP	GAAGCAGATTGCAACGCTGATCG
